# Supplementary material for: Detection of malicious nodes based on consortium blockchain
Source: PeerJ Comput Sci. 2024 Jun 12;10:e2108. doi: 10.7717/peerj-cs.2108 (PMC11232615; doi:10.7717/peerj-cs.2108)
Supplement: Supplemental Information 1 — The code is mainly concerned with data processing, delayed algorithm design and presentation of results, etc. [file peerj-cs-10-2108-s001.ipynb]

# %% [code]
import pandas as pd
df = pd.read_csv('transactions.csv')
df

# %% [code]
df.dropna(subset= ['Unnamed: 0','hash','from_address','to_address','value','gas','gas_price','input','block_number','block_hash'],
axis=0, # axis=0表示删除行,1为列；
how='any', # how=any表示若列name、age中，任意一个出现空值，就删掉该行
inplace=True # inplace=True表示在原df上进行修改；
)

# %% [code]
df

# %% [code]
df['block_number'] = df['block_number'] - 16112437
#截取的片段，最低的blocknumber为16112437，即默认为区块为1开始

# %% [code]
df

# %% [code]
data1 = df[['from_address','block_number']]
data1

# %% [code]
data2 = data1["block_number"].groupby(data1["from_address"])###把相同地址的分组展示
data3 = dict(list(data2))#把data2变为字典类型
print(data3)

# %% [code]
 data3.items()

# %% [code]
data4 =  pd.DataFrame(list(data3.items()),columns= ['address', 'block_number'])##转格式
data4


# import dataframe_image as dfi

# df_style = data4.style.background_gradient()

# dfi.export(obj = df_style,filename = "test.png",fontsize = 90,max_rows=10)

# %% [code]
data4 = pd.read_csv('data4.csv')
data4

# %% [code]
data4 = data4.dropna(axis = 0,thresh=5)#设置交易小于3的直接舍弃
data4

# %% [code]
import numpy as np
import pandas as pd
data5 = pd.DataFrame(data4.loc[:,'Unnamed: 2':'Unnamed: 61'])#从2列到61列
data5

# %% [code]
poacols = [   'Unnamed: 3','Unnamed: 4','Unnamed: 5','Unnamed: 6','Unnamed: 7','Unnamed: 8','Unnamed: 9','Unnamed: 10',
           'Unnamed: 11','Unnamed: 12','Unnamed: 13','Unnamed: 14','Unnamed: 15','Unnamed: 16','Unnamed: 17','Unnamed: 18','Unnamed: 19',
           'Unnamed: 20','Unnamed: 21','Unnamed: 22','Unnamed: 23','Unnamed: 24','Unnamed: 25','Unnamed: 26','Unnamed: 27','Unnamed: 28',
           'Unnamed: 29','Unnamed: 30','Unnamed: 31','Unnamed: 32','Unnamed: 33','Unnamed: 34','Unnamed: 35','Unnamed: 36','Unnamed: 37',
           'Unnamed: 38','Unnamed: 39','Unnamed: 40','Unnamed: 41','Unnamed: 42','Unnamed: 43','Unnamed: 44','Unnamed: 45','Unnamed: 46',
           'Unnamed: 47','Unnamed: 48','Unnamed: 49','Unnamed: 50','Unnamed: 51','Unnamed: 52','Unnamed: 53','Unnamed: 54','Unnamed: 55',
           'Unnamed: 56','Unnamed: 57','Unnamed: 58','Unnamed: 59','Unnamed: 60','Unnamed: 61']
list1 = np.nanmax(data4[poacols],1)-np.nanmin(data4[poacols],1)#返回数组的最大值或沿轴的最大值，忽略任何 NaN
list1.tolist()

# %% [code]
list2 = data5.count(axis=1)#统计列的次数，即每一个地址有多少次交易
list2.tolist()#将数组转化为列表

# %% [code]
list3 = np.nanmin(data4[poacols],axis=1)##要每一行中最小的值
list3.tolist()

# %% [code]
# 本子上的y（n-1）
list5 = data4['Unnamed: 2']-data4['Unnamed: 3']##最近交易的间隔
list5.tolist()

# %% [code]
data4

# %% [code]
list6 = (list1/(list2-2) - list5)###
list6.tolist()

# %% [code]
data6 = pd.DataFrame(data4.loc[:,'address'])

# %% [code]
data6.insert(1,'interval',list1)##list1 所有间隔相加
data6.insert(2,'delay',list6)

# %% [code]
data6

# %% [code]
data6.drop(data6.loc[data6['delay']<-500].index, inplace=True)

# %% [code]
data6
# import dataframe_image as dfi

# df_style = data6.style.background_gradient()

# dfi.export(obj = df_style,filename = "test1.png",fontsize = 95,max_rows=10)

# %% [code]
mid = data6['interval'].median()
mid

# %% [code]
# 最好的
data6[(data6['interval'] <= mid) & (data6['delay'] >=0)]

# %% [code]
#interval 好 score 不好
data6[(data6['interval'] <= mid) & (data6['delay'] <0)]

# %% [code]
#interval 不好 score 好
data6[(data6['interval'] > mid) & (data6['delay'] >=0)]

# %% [code]
#都不好
data6[(data6['interval'] > mid) & (data6['delay'] < 0)]

# %% [code]
import matplotlib.pyplot as plt

a11 = [data6[(data6['interval'] <= mid) & (data6['delay'] >=0)][['interval']] for n in data6[(data6['interval'] <= mid) & (data6['delay'] >=0)]]
a12 = [data6[(data6['interval'] <= mid) & (data6['delay'] >=0)][['delay']] for n in data6[(data6['interval'] <= mid) & (data6['delay'] >=0)]]
a21 = [data6[(data6['interval'] <= mid) & (data6['delay'] <0)][['interval']] for n in data6[(data6['interval'] <= mid) & (data6['delay'] <0)]]
a22 = [data6[(data6['interval'] <= mid) & (data6['delay'] <0)][['delay']] for n in data6[(data6['interval'] <= mid) & (data6['delay'] <0)]]
a31 = [data6[(data6['interval'] > mid) & (data6['delay'] >=0)][['interval']] for n in data6[(data6['interval'] > mid) & (data6['delay'] >=0)]]
a32 = [data6[(data6['interval'] > mid) & (data6['delay'] >=0)][['delay']] for n in data6[(data6['interval'] > mid) & (data6['delay'] >=0)]]
a41 = [data6[(data6['interval'] > mid) & (data6['delay'] < 0)][['interval']] for n in data6[(data6['interval'] > mid) & (data6['delay'] < 0)]]
a42 = [data6[(data6['interval'] > mid) & (data6['delay'] < 0)][['delay']] for n in data6[(data6['interval'] > mid) & (data6['delay'] < 0)]]


plt.scatter(a11[0], a12[0], marker='o',s=1)
plt.scatter(a21[2], a22[2], marker='x',s=1)
plt.scatter(a31[2], a32[2], marker='*',s=1)
plt.scatter(a41[2], a42[2], marker='x',s=1)

# plt.title("Kmeans-Basketball Data")

# 绘制x轴和y轴坐标

plt.xlabel("interval")

plt.ylabel("delay")
nameList=['i <= mid & d > 0   Area A','i <= mid & d <= 0 Area B','i > mid & d > 0      Area C','i > mid & d <= 0   Area D']
plt.rcParams.update({'font.size':9})
plt.legend(nameList,loc = 2)

# 显示图形
# plt.savefig('toFour.png', dpi=1200, format='png', bbox_inches='tight')
plt.show()

# %% [code]
import numpy as np
from sklearn.cluster import DBSCAN

# 构造一个ϵ=2,MinPts=15的聚类器，距离使用欧式距离
estimator_1=DBSCAN(eps=10,min_samples=20,metric='chebyshev')
estimator_2=DBSCAN(eps=10,min_samples=20,metric='chebyshev')
estimator_3=DBSCAN(eps=15,min_samples=15,metric='chebyshev')
estimator_4=DBSCAN(eps=10,min_samples=15,metric='chebyshev')
# 聚类数据
data7 = data6[(data6['interval'] <= mid) & (data6['delay'] <0)]    # 10   20 
data8 = data6[(data6['interval'] <= mid) & (data6['delay'] >=0)]   # all 
data9 = data6[(data6['interval'] > mid) & (data6['delay'] >=0)]   # 15   15
data10 = data6[(data6['interval'] > mid) & (data6['delay'] <0)]    # 10   15
estimator_1.fit(data7[['interval','delay']])
estimator_2.fit(data8[['interval','delay']])
estimator_3.fit(data9[['interval','delay']])
estimator_4.fit(data10[['interval','delay']])
# 输出聚类都类别（-1代表异常点）
estimator_1.labels_
estimator_2.labels_
estimator_3.labels_
estimator_4.labels_

# %% [code]
import numpy as np
import matplotlib.pyplot as plt
from sklearn.cluster import OPTICS
x7 = data6[(data6['interval'] <= mid) & (data6['delay'] <0)]    # 10   20 
x8 = data6[(data6['interval'] <= mid) & (data6['delay'] >=0)]   # all 
x9 = data6[(data6['interval'] > mid) & (data6['delay'] >=0)]   # 15   15
x10 = data6[(data6['interval'] > mid) & (data6['delay'] <0)]    # 10   15
clustering1 = OPTICS(min_samples=10, xi=0.01, min_cluster_size=0.02)
clustering2 = OPTICS(min_samples=10, xi=0.01, min_cluster_size=0.02)
clustering3 = OPTICS(min_samples=15, xi=0.01, min_cluster_size=0.02)
clustering4 = OPTICS(min_samples=10, xi=0.01, min_cluster_size=0.02)
# 假设你已经在 Jupyter 中加载了名为 "data6" 的数据
# 请确保 data6 包含 'delay' 和 'interv' 两列


clustering1.fit(x7[['interval','delay']])
clustering2.fit(x8[['interval','delay']])
clustering3.fit(x9[['interval','delay']])
clustering4.fit(x10[['interval','delay']])

# %% [code]
lai= x7[(clustering1.labels_ == -1)]
lai

# %% [code]
lai1 = data7[(clustering1.labels_ == -1) | (clustering1.labels_ > 0)]
lai1

# %% [code]


# %% [code]
est = data7[(estimator_1.labels_ == 0)]
est1 = data7[(estimator_1.labels_ == -1) | (estimator_1.labels_ > 0)]
# est2= data7[(estimator_1.labels_ > 0)]
# est3 = data7[(estimator_1.labels_ < -1)]

# %% [code]
est

# %% [code]
#可视化绘图
import matplotlib.pyplot as plt
# 获取第一列和第二列数据 使用for循环获取 n[0]表示X第一列
x = [est[['interval']] for n in est]
z = [est1[['interval']] for n in est1]
# b = [est2[['interval']] for n in est2]
# d = [est3[['interval']] for n in est3]

y = [est[['delay']] for n in est]
a = [est1[['delay']] for n in est1]
# c = [est2[['delay']] for n in est2]
# e = [est3[['delay']] for n in est3]
# 绘制散点图 参数：x横轴 y纵轴 c=y_pred聚类预测结果 marker类型 o表示圆点 *表示星型 x表示x
plt.scatter(x[1], y[1], marker='o',s=1,c='r')
plt.scatter(z[1], a[1], marker='x',s=1)
# plt.scatter(b, c, marker='o',s=1)
# plt.scatter(d, e, marker='o',s=1,c='black')

# 绘制x轴和y轴坐标
plt.xlabel("interval")
plt.ylabel("delay")
plt.legend([0,1,2])
# 显示图形
plt.show()

# %% [code]
data7.insert(3,'est',estimator_1.labels_)
data8.insert(3,'est',estimator_2.labels_)
data9.insert(3,'est',estimator_3.labels_)
data10.insert(3,'est',estimator_4.labels_)

# %% [code]
data7

# %% [code]
data8

# %% [code]
data9

# %% [code]
data10

# %% [code]
data11 = data7.append(data8)
data12 = data11.append(data9)
data13 = data12.append(data10)

# %% [code]
data13

# %% [code]
data13['est'][data13['est'] > 0] = -1

est = data13[data13['est'] == 0]
est1 = data13[data13['est']== -1]
# est2= data7[(estimator_1.labels_ > 0)]
# est3 = data7[(estimator_1.labels_ < -1)]

# %% [code]
est1

# %% [code]
#可视化绘图
import matplotlib.pyplot as plt
# 获取第一列和第二列数据 使用for循环获取 n[0]表示X第一列
x = [est[['interval']] for n in est]
z = [est1[['interval']] for n in est1]
# b = [est2[['interval']] for n in est2]
# d = [est3[['interval']] for n in est3]

y = [est[['delay']] for n in est]
a = [est1[['delay']] for n in est1]
# c = [est2[['delay']] for n in est2]
# e = [est3[['delay']] for n in est3]
# 绘制散点图 参数：x横轴 y纵轴 c=y_pred聚类预测结果 marker类型 o表示圆点 *表示星型 x表示x
plt.scatter(x[0], y[0], marker='o',s=1,c='r')
plt.scatter(z[0], a[0], marker='x',s=1)
# plt.scatter(b, c, marker='o',s=1)
# plt.scatter(d, e, marker='o',s=1,c='black')

# 绘制x轴和y轴坐标
plt.xlabel("interval")
plt.ylabel("delay")
nameFinal = ['Normal nodes','Malicious nodes']
plt.legend(nameFinal)
# 显示图形
# plt.savefig('final.png', dpi=1200, format='png', bbox_inches='tight')
plt.show()

# %% [code]
# import pandas as pd
# from sklearn.cluster import KMeans
# import matplotlib.pyplot as plt
 

# SSE = []  # 存放每次结果的误差平方和
# for k in range(1,9):
#     estimator = KMeans(n_clusters=k)  # 构造聚类器
#     estimator.fit(data6[['interval','score']])
#     SSE.append(estimator.inertia_) # estimator.inertia_获取聚类准则的总和
# X = range(1,9)
# plt.xlabel('k')
# plt.ylabel('SSE')
# plt.plot(X,SSE,'o-')
# plt.show()

# %% [code]
data6

# %% [code]
data6.fillna(0, inplace=True)

# %% [code]

data6['interval'].values.astype(int)
data6['delay'].values.astype(int)

# %% [code]
import matplotlib.pyplot as plt
x = data6.iloc[:,1] #基于位置所有第一列
y = data6.iloc[:,2]
plt.scatter(x, y,s=2)
plt.xlabel("interval")

plt.ylabel("delay")
# plt.savefig('sandian.png', dpi=1200, format='png', bbox_inches='tight')
#二维坐标可视化
plt.show()


# %% [code]
from sklearn.cluster import KMeans
from sklearn.metrics import silhouette_score
from sklearn.metrics import calinski_harabasz_score

kmeans_model = KMeans(n_clusters=2).fit(data6[['interval','delay']]) # 随机选择初始中心
labels = kmeans_model.labels_
#score = silhouette_score(data6[['interval','score']],labels)
score1=[]
for i in range(2,7):
    ##构建并训练模型
    kmeans = KMeans(n_clusters = i,random_state=123).fit(data6[['interval','delay']])
    score1.append(calinski_harabasz_score(data6[['interval','delay']],kmeans.labels_))
#     print('数据聚%d类calinski_harabaz指数为：%f'%(i,score1))
plt.figure(figsize=(10,6))
plt.plot(range(2,7),score1, linestyle="-")
plt.xlabel('k')
plt.ylabel('Calinski-Harbasz Score')
# plt.savefig('CHS.png', dpi=1200, format='png', bbox_inches='tight')
plt.show()

# %% [code]
from sklearn.metrics import silhouette_score
import matplotlib.pyplot as plt
silhouettteScore = []
for i in range(2,7):
    ##构建并训练模型
    kmeans = KMeans(n_clusters = i,random_state=123).fit(data6[['interval','delay']])
    score = silhouette_score(data6[['interval','delay']],kmeans.labels_)
    silhouettteScore.append(score)
plt.figure(figsize=(10,6))
plt.plot(range(2,7),silhouettteScore,linewidth=1.5, linestyle="-")
plt.xlabel('k')
plt.ylabel('Silhouette Coefficient Score')
# plt.savefig('SCS.png', dpi=1200, format='png', bbox_inches='tight')
plt.show()


# %% [code]
SSE = []  # 存放每次结果的误差平方和
for k in range(1,7):
    estimator = KMeans(n_clusters=k)  # 构造聚类器
    estimator.fit(data6[['interval','delay']],kmeans.labels_)
    SSE.append(estimator.inertia_) # estimator.inertia_获取聚类准则的总和
X = range(1,7)
plt.xlabel('k')
plt.ylabel('SSE')
plt.plot(X,SSE,'o-')
plt.text(2,83641398.73139878,'Elbow',fontsize=12,color = 'red',verticalalignment='center', horizontalalignment='right')
# plt.savefig('SSE.png', dpi=1200, format='png', bbox_inches='tight')
plt.show()

# %% [code]
data6

# %% [code]
res = data6[(labels == 0)]
res1 = data6[(labels == 1)]

# %% [code]
res

# %% [code]
pd.set_option('display.max_columns', 10)   # 设置列
pd.set_option('display.max_rows', 10)      # 设置行

# %% [code]
res

# %% [code]
res[(res['interval'] > 102) & (res['delay'] < 0)]

# %% [code]
#可视化绘图

import matplotlib.pyplot as plt

# 获取第一列和第二列数据 使用for循环获取 n[0]表示X第一列

x = [res[['interval']] for n in res]
z = [res1[['interval']] for n in res1]


y = [res[['delay']] for n in res]
a = [res1[['delay']] for n in res1]


# 绘制散点图 参数：x横轴 y纵轴 c=y_pred聚类预测结果 marker类型 o表示圆点 *表示星型 x表示x

plt.scatter(x[0], y[0], marker='o',s=1,c='r')
plt.scatter(z[0], a[0], marker='x',s=1)
# 绘制标题


# 绘制x轴和y轴坐标

plt.xlabel("interval")

plt.ylabel("delay")


# 显示图形
# plt.savefig('two.png', dpi=1200, format='png', bbox_inches='tight')
plt.show()

# %% [code]
import numpy as np
from sklearn.cluster import DBSCAN

# 构造一个ϵ=2,MinPts=15的聚类器，距离使用欧式距离
estimator1=DBSCAN(eps=15,min_samples=15,metric='chebyshev')
# 聚类数据
estimator1.fit(data6[['interval','delay']])
# 输出聚类都类别（-1代表异常点）
estimator1.labels_

# %% [code]
est = data6[(estimator1.labels_ == 0)]
est1 = data6[(estimator1.labels_ == -1) | (estimator1.labels_ > 0)]
# est2= data6[]

# %% [code]
#可视化绘图

import matplotlib.pyplot as plt
# from pylab import mpl
# mpl.rcParams['font.sans-serif'] = ['SimHei']

# 获取第一列和第二列数据 使用for循环获取 n[0]表示X第一列

x = [est[['interval']] for n in est]
z = [est1[['interval']] for n in est1]
# b = [est2[['interval']] for n in est2]

y = [est[['delay']] for n in est]
a = [est1[['delay']] for n in est1]
# c = [est2[['delay']] for n in est2]

# 绘制散点图 参数：x横轴 y纵轴 c=y_pred聚类预测结果 marker类型 o表示圆点 *表示星型 x表示x

plt.scatter(x[1], y[1], marker='o',s=1,c='r')
plt.scatter(z[1], a[1], marker='x',s=1)
# plt.scatter(b, c, marker='o',s=1)

# 绘制x轴和y轴坐标

plt.xlabel("interval")

plt.ylabel("delay")

plt.legend([0,1,2])

# 显示图形

plt.show()

# %% [code]
data6['est'] = estimator1.labels_
data6

# %% [code]
data6[(data6['est'] == 0)]

# %% [code]
list1 = [-6,5,9,-7,1,-5,-8,5] 
list2 = [1,3,4,5,6,8,9,10]
list3 = [-80,90]
list4 = [2,7]

# %% [code]
import matplotlib.image as img
import matplotlib.pyplot as plt

plt.scatter(list2,list1,color='teal')
plt.scatter(list4,list3,color='red')


plt.xlabel('Address Number')#添加横轴标签\n",
plt.ylabel('Delay')#添加y轴名称\n",
plt.legend(['Normal nodes','Malicious nodes'],loc="upper left")
# plt.savefig('photo2.png', dpi=1200, format='png', bbox_inches='tight')
plt.show()

# %% [code]
data6

# %% [code]
features = data6[['interval', 'delay']].values
features

# %% [code]
import hdbscan
import matplotlib.pyplot as plt
from sklearn.preprocessing import StandardScaler

# 提取特征
features = data6[['interval', 'delay']].values

# 标准化特征
scaler = StandardScaler()
features_scaled = scaler.fit_transform(features)

# 调整参数
clusterer = hdbscan.HDBSCAN(min_cluster_size=10, min_samples=5, metric='manhattan')
cluster_labels = clusterer.fit_predict(features_scaled)

# 可视化结果
plt.scatter(data6['interval'], data6['delay'], c=cluster_labels, cmap='viridis', s=10, alpha=0.8)
plt.title('HDBSCAN Clustering with Custom Criteria')
plt.xlabel('Interval')
plt.ylabel('Delay')
plt.show()


# %% [code]
cluster_labels

# %% [code]
print(cluster_labels)


# %% [code]
import numpy as np
import hdbscan
import matplotlib.pyplot as plt
from sklearn.preprocessing import StandardScaler

# 假设data6是你的数据集，包含delay和interval列
# 请根据实际情况修改下面的代码
# data6 = ...

# 提取特征
features = data6[['interval', 'delay']].values

# 标准化特征
scaler = StandardScaler()
features_scaled = scaler.fit_transform(features)

# 调整参数
clusterer = hdbscan.HDBSCAN(min_cluster_size=10, min_samples=5, metric='manhattan')
cluster_labels = clusterer.fit_predict(features_scaled)

# 将标签限制在2到7之间
cluster_labels_filtered = np.where((cluster_labels >= 0) & (cluster_labels <= 3), cluster_labels, -1)


# %% [code]
# 可视化结果
plt.scatter(data6['interval'], data6['delay'], c=cluster_labels_filtered, cmap='viridis', s=10, alpha=0.8)
plt.title('HDBSCAN Clustering with Limited Labels')
plt.xlabel('Interval')
plt.ylabel('Delay')
plt.show()


# %% [code]
import numpy as np
import hdbscan
import matplotlib.pyplot as plt
from sklearn.preprocessing import StandardScaler

# 假设data6是你的数据集，包含delay和interval列
# 请根据实际情况修改下面的代码
# data6 = ...

# 提取特征
features = data6[['interval', 'delay']].values

# 标准化特征
scaler = StandardScaler()
features_scaled = scaler.fit_transform(features)

# 调整参数
clusterer = hdbscan.HDBSCAN(min_cluster_size=10, min_samples=5, metric='manhattan')
cluster_labels = clusterer.fit_predict(features_scaled)

# 获取cluster_labels为-1的数据点
noise_points = data6[cluster_labels == -1]

# 获取剩余的簇标签不为-1的数据点
clustered_points = data6[cluster_labels != -1]

# 可视化结果
plt.scatter(clustered_points['interval'], clustered_points['delay'], c=cluster_labels[cluster_labels != -1], cmap='viridis', s=10, alpha=0.8)

plt.title('HDBSCAN Clustering')
plt.xlabel('Interval')
plt.ylabel('Delay')
plt.legend()
plt.show()


# %% [code]
plt.scatter(noise_points['interval'], noise_points['delay'], c='red', marker='x', label='Noise Points')

# %% [code]


# %% [code]
